# Supplementary material for: Comprehensive Analysis of NAC Genes Reveals Differential Expression Patterns in Response to Pst DC3000 and Their Overlapping Expression Pattern during PTI and ETI in Tomato
Source: Genes (Basel). 2022 Nov 2;13(11):2015. doi: 10.3390/genes13112015 (PMC9690738; doi:10.3390/genes13112015)
Supplement: Supplementary file 1 [file genes-13-02015-s001.zip]

Archive with 3 entries (3 files):
- Table S1.pdf
- Table S2.xls
- Table S3.xlsx
