# Supplementary material for: Comprehensive Analysis of NAC Genes Reveals Differential Expression Patterns in Response to Pst DC3000 and Their Overlapping Expression Pattern during PTI and ETI in Tomato
Source: Genes (Basel). 2022 Nov 2;13(11):2015. doi: 10.3390/genes13112015 (PMC9690738; doi:10.3390/genes13112015)
Supplement: Supplementary file 1 [file genes-13-02015-s001.zip › Table S2.xls]

## Sheet: Sheet1
		Table S2. Information of NAC genes in tomato
Location	Gene name I	Gene name II	Gene name III	Length/aa	cDNA length(bp)	weight/Da	Isoelectric point	Instability index	Aliphatic index	Grand average hydropathicity	Nuclear location score
Solyc00g255510.1.1	SlNAC1	SlNAC1		451	1356	50690.3	4.8104	55.71	83.71	-0.336
Solyc01g009860.2.1	SlNAC2	SlNAC2		272	819	31335.3	9.9811	40.89	65.55	-0.803	8.5
Solyc01g021730.2.1	SlNAC3	SlNAC3		265	798	30369.1	6.7799	49.03	59.21	-0.75
Solyc01g094490.2.1	SlNAC4	SlNAC4		209	630	24578.1	5.2944	23.23	76.89	-0.857
Solyc01g102740.2.1	SlNAC5	SlNAC5		413	1242	46927.9	6.6308	52.61	68.72	-0.811
Solyc01g104900.2.1	SlNAC6	SlNAC6		198	597	22851.3	4.6928	56.59	68.84	-0.713	8.7
Solyc02g036430.1.1	SlNAC7	NSlNAC1		565	1698	64873.1	5.1193	40.95	61.26	-0.738
Solyc02g061780.2.1	SlNAC8	SlNAC8		244	735	28226	7.6566	47.12	71.56	-0.645	8.7
Solyc02g061870.1.1	SlNAC9	SlNAC9		219	660	25210.6	7.0733	37.98	72.88	-0.56
Solyc02g061900.1.1	SlNAC10	SlNAC10		304	915	34602.8	5.0922	37.84	74.97	-0.554
Solyc02g061910.1.1	SlNAC11	SlNAC11		264	795	29914.8	6.2889	42.67	80.76	-0.429
Solyc02g062060.1.1	SlNAC12	SlNAC12		206	621	23932.1	6.9033	49.52	69.47	-0.666
Solyc02g062070.1.1	SlNAC13	SlNAC13		305	918	34519.9	4.8295	47.39	79.77	-0.366
Solyc02g062090.1.1	SlNAC14	SlNAC14		182	549	20709.4	4.6336	31.7	84.01	-0.418
Solyc02g062210.1.1	SlNAC15	SlNAC15		214	645	24421.9	5.6286	54.57	65.56	-0.68
Solyc02g069960.2.1	SlNAC16	SSlNAC1		310	933	35723.9	6.2694	36.1	65.97	-0.795	8.8
Solyc02g070140.1.1	SlNAC17	SlNAC17		195	5828	23354.4	9.6336	41.73	62.41	-0.982
Solyc02g077610.2.1	SlNAC18	SlNAC18		292	879	33097.4	8.8762	45.76	76.99	-0.635	7.3
Solyc02g081270.2.1	SlNAC19	NSlNAC2		1029	3090	116990	5.4674	38.63	74.46	-0.448
Solyc02g084350.2.1	SlNAC20	VSlNAC4		349	1050	40127.6	4.7648	37.76	66.5	-0.84	7.5
Solyc02g087920.2.1	SlNAC21	SSlNAC2		383	1152	43369.5	6.9082	40.4	60.39	-0.663	8.8
Solyc02g088180.2.1	SlNAC22	CSlNAC1		319	960	36312	6.9825	44.55	61.72	-0.691	8.8
Solyc02g093420.2.1	SlNAC23	SlNAC23		393	1182	43857.8	5.1992	39.77	62.75	-0.789	7.1
Solyc03g059300.1.1	SlNAC24	SlNAC24		227	684	26569.4	9.5083	36.69	72.11	-0.648
Solyc03g062670.1.1	SlNAC25	SlNAC25		282	849	33025.3	4.5649	28.43	75.6	-0.63
Solyc03g062750.1.1	SlNAC26	SlNAC26		122	369	14427.8	10.515	47.19	51.97	-0.77
Solyc03g078120.2.1	SlNAC27	VSlNAC5		150	453	17846.8	9.6677	34.48	75.33	-0.442	8.7
Solyc03g080090.2.1	SlNAC28	SlNAC28		629	1890	69846.5	4.6354	38.33	72.35	-0.591
Solyc03g083880.2.1	SlNAC29	VSlANC2		312	939	36453.7	6.8364	44.19	67.4	-0.85	9
Solyc03g097650.2.1	SlNAC30	SlNAC30		256	771	29326	8.201	50.26	70.47	-0.673	8.5
Solyc03g098190.2.1	SlNAC31	NSlNAC3		249	750	28962.4	4.8526	55.51	60.5	-0.853	9
Solyc03g114220.1.1	SlNAC32	SlNAC32		242	729	28136.4	4.8783	32.32	65.99	-0.743
Solyc03g114260.1.1	SlNAC33	SlNAC33		265	798	31137.2	5.2873	36.39	69.47	-0.707
Solyc03g115850.2.1	SlNAC34	CSlNAC2		326	981	37545.4	8.5777	30.4	65.15	-0.683	8.5
Solyc04g005610.2.1	SlNAC35	SSlNAC3	SlNAP2, SNAC9	275	828	31877.2	8.6743	24.52	62.69	-0.73	9
Solyc04g009440.2.1	SlNAC36	SSlNAC4	SlNAC1	301	906	34835.2	7.8928	38.46	58.7	-0.837	8.5
Solyc04g015960.2.1	SlNAC37	SlNAC37		282	849	32588.2	10.082	51.16	71.81	-0.822
Solyc04g025760.1.1	SlNAC38	SlNAC38		227	684	26877.3	5.6642	31.06	73.79	-0.8
Solyc04g072220.2.1	SlNAC39	VSlNAC6		599	1800	67092.7	4.5487	44.03	67.21	-0.549
Solyc04g078670.2.1	SlNAC40	SlNAC40		272	819	30073.1	6.7094	39.03	82.39	-0.236
Solyc04g079940.2.1	SlNAC41	SlNAC41		390	1173	43504.4	5.1037	49.24	65.77	-0.682
Solyc05g007550.1.1	SlNAC42	SSlNAC5		390	1173	44012.3	7.092	51.66	66.54	-0.569	8.3
Solyc05g007770.2.1	SlNAC43	SSlNAC7	SlNAC2	282	849	32498.7	7.3712	37.5	70.11	-0.631	9
Solyc05g009840.2.1	SlNAC44	SlNAC44		435	1408	48990.1	4.6254	55.14	62.97	-0.891	7.8
Solyc05g010740.1.1	SlNAC45	CSlNAC3		237	714	26591	9.3531	40.54	66.58	-0.607
Solyc05g021090.2.1	SlNAC46	SSlNAC6	JUB1	279	840	32565.5	7.5875	45.41	54.84	-0.862	8.9
Solyc05g026180.1.1	SlNAC47	SlNAC47		493	1482	55358.5	6.8671	47.96	60.55	-0.841
Solyc05g055470.2.1	SlNAC48	VSlNAC7		544	1635	60763.6	4.427	44.07	68.14	-0.526	7.3
Solyc05g055480.2.1	SlNAC49	VSlNAC8		386	1161	43469	5.2676	52.81	69.46	-0.682	6.1
Solyc06g008360.2.1	SlNAC50	VSlNAC9		282	849	32407.3	5.87	37.91	67.06	-0.601	8.7
Solyc06g034340.1.1	SlNAC51	VSlANC3		340	1023	39497.3	6.7048	44.81	62.82	-0.868	8.5
Solyc06g060230.2.1	SlNAC52	SSlNAC8	SlNAM1	296	891	33924.5	7.2481	57.5	62.3	-0.712	9
Solyc06g061080.2.1	SlNAC53	NSlNAC4		337	1014	38107.6	5.7791	45.97	58.07	-0.63	8.9
Solyc06g063380.1.1	SlNAC54	SlNAC54		497	1494	56986.6	4.3073	46.95	73.76	-0.626
Solyc06g063430.1.1	SlNAC55	VSlNAC10		318	957	36858.8	7.6646	39.55	54.62	-0.996	9.1
Solyc06g065410.2.1	SlNAC56	VSlNAC11		322	969	37574.8	6.437	41.52	59.35	-0.894	8.5
Solyc06g068580.1.1	SlNAC57	SSlNAC20		350	1053	39950.5	4.5666	45.36	68.74	-0.709
Solyc06g069100.1.1	SlNAC58	CSlNAC4		497	1494	56356.6	6.5917	50.7	62.17	-0.799
Solyc06g069710.2.1	SlNAC59	CSlNAC5		339	1020	38049.3	8.049	29.37	73.01	-0.404	8.4
Solyc06g073050.2.1	SlNAC60	CSlNAC6		595	1788	65879.6	4.9563	40.74	73.53	-0.505
Solyc06g074170.2.1	SlNAC61	SlNAC61		409	1230	46254.3	8.9468	45.76	71.69	-0.552
Solyc06g083840.2.1	SlNAC62	CSlNAC7		68	207	7839.01	4.4611	43.47	94.56	-0.16	6.1
Solyc06g083850.2.1	SlNAC63	VSlNAC12		170	513	20005.5	5.7703	54.3	79.65	-0.662
Solyc07g006840.1.1	SlNAC64	SSlNAC9		483	1452	55513.5	4.7773	24.28	54.84	-0.975
Solyc07g045030.2.1	SlNAC65	SSlNAC10		331	996	38447.5	9.3512	40.49	65.32	-0.763	8.8
Solyc07g053590.2.1	SlNAC66	SlNAC66		271	816	30783.2	9.7837	39.67	73.65	-0.689	7.3
Solyc07g053680.1.1	SlNAC67	SlNAC67		179	540	20860.2	4.8694	26.03	67.43	-1.116
Solyc07g062240.1.1	SlNAC68	SlNAC68		213	642	24915.6	9.3475	36.24	80.52	-0.74
Solyc07g062840.2.1	SlNAC69	CSlNAC8		352	1059	39510.4	8.3468	43.25	60.71	-0.514	8.9
Solyc07g063410.2.1	SlNAC70	SSlNAC12	JA2L	356	1071	40091.7	7.5851	32.24	63.51	-0.623	8.8
Solyc07g063420.2.1	SlNAC71	SSlNAC11	SNAC4	329	990	37010.5	8.6929	42.96	61.95	-0.783	9
Solyc07g066330.2.1	SlNAC72	CSlNAC9		342	1023	38826.6	7.8311	44.75	67.28	-0.625	8.8
Solyc08g006020.2.1	SlNAC73	CSlNAC10		302	909	34863.8	9.4857	30.86	49.7	-0.998	8.7
Solyc08g007020.1.1	SlNAC74	SSlNAC13		183	552	20817.3	9.3615	52.67	46.34	-0.741
Solyc08g008660.2.1	SlNAC75	VSlNAC1		349	1050	40182.7	6.2991	49.12	65.36	-0.838	8.6
Solyc08g028850.1.1	SlNAC76	SlNAC76		108	327	12280	8.7275	29.49	57.69	-0.563
Solyc08g068380.2.1	SlNAC77	SlNAC77		278	837	32051.8	9.6367	44.25	63.09	-0.61
Solyc08g074300.2.1	SlNAC78	CSlNAC11		341	1026	38431.9	7.1589	39.36	57.71	-0.749	8.1
Solyc08g077110.2.1	SlNAC79	SSlNAC14		340	1023	38189.5	5.073	44.14	55.59	-0.608	8.7
Solyc08g079120.1.1	SlNAC80	VSlNAC13		307	924	35945.4	8.612	40.32	69.25	-0.796	8.7
Solyc09g010160.1.1	SlNAC81	SlNAC81		249	750	28944.4	8.9819	44.71	64.18	-0.873	8.9
Solyc09g025310.2.1	SlNAC82	VSlNAC14		270	813	31368.2	5.3867	51.48	68.22	-0.656	8.8
Solyc10g005010.2.1	SlNAC83	VSlNAC15		287	864	33538.4	6.8571	41.55	64.84	-0.885	9
Solyc10g006880.2.1	SlNAC84	SSlNAC15		355	1068	40265	8.5803	44.37	67.52	-0.79	9
Solyc10g047060.1.1	SlNAC85	SlNAC85		212	639	24645.2	6.1721	61.13	62.92	-0.833	9
Solyc10g055760.1.1	SlNAC86	SlNAC86		283	852	32558	7.2374	38.8	73.36	-0.583	8.1
Solyc10g079220.2.1	SlNAC87	SlNAC87		327	984	37030	4.9153	31.11	69.63	-0.588
Solyc10g083450.1.1	SlNAC88	SSlNAC16		289	870	34368.5	5.9404	39.45	60.73	-0.954	8.3
Solyc11g005920.1.1	SlNAC89	NSlNAC5		687	2064	76250.6	4.6348	36.15	72.82	-0.375
Solyc11g008000.1.1	SlNAC90	VSlNAC16		528	1587	59472.9	4.5091	38.2	67.25	-0.601	7.3
Solyc11g008010.1.1	SlNAC91	VSlNAC17		465	1398	52470.5	5.989	46.19	77.35	-0.42	6.1
Solyc11g017470.1.1	SlNAC92	SSlNAC17	SlNAC4	291	876	33463.9	7.1619	55.08	62.37	-0.691	8.9
Solyc11g018660.1.1	SlNAC93	VSlNAC18		311	936	36056.1	6.3467	43.51	60.19	-0.886	8.2
Solyc11g022480.1.1	SlNAC94	SlNAC94		128	387	14904.8	7.0877	33.55	61.64	-0.571
Solyc11g065540.1.1	SlNAC95	SSlNAC18		309	930	35990.4	5.0016	30.81	66.57	-0.82	8.7
Solyc11g068620.1.1	SlNAC96	SlNAC96		260	783	30390.7	8.8188	50.05	71.19	-0.621	8.3
Solyc11g068750.1.1	SlNAC97	SlNAC97		452	1359	51631.1	9.1611	47.3	77.83	-0.537
Solyc12g013620.1.1	SlNAC98	SSlNAC19	SlNAC3, JA2	349	1050	39475.2	8.6869	33.18	65.64	-0.729	9
Solyc12g017400.1.1	SlNAC99	VSlNAC19		319	960	36600.1	7.7159	42.32	65.11	-0.722	9
Solyc12g036480.1.1	SlNAC100	CSlNAC12		326	981	37080.4	6.6813	44.48	67.02	-0.668	8.4
Solyc12g056790.1.1	SlNAC101	VSlNAC20	SlSRN1	590	1773	66500.3	4.6555	47.15	70.08	-0.511
