# Supplementary material for: Comprehensive Analysis of NAC Genes Reveals Differential Expression Patterns in Response to Pst DC3000 and Their Overlapping Expression Pattern during PTI and ETI in Tomato
Source: Genes (Basel). 2022 Nov 2;13(11):2015. doi: 10.3390/genes13112015 (PMC9690738; doi:10.3390/genes13112015)
Supplement: Supplementary file 1 [file genes-13-02015-s001.zip › Table S3.xlsx]

## Sheet: Sheet1
Table S3 Information about transcriptome data used in this study. (* p < 0.05, ** p < 0.01, NS represents not significant or not available)
	flgII-28 / mock PAMP 6 h	DC3000ΔAvrPtoΔAvrPtoB / Bacterial mock 6 h	PtoR-DC3000 / prf3-DC3000 4 h	PtoR-DC3000 / prf19-DC3000 4 h	PtoR-DC3000 / prf3-DC3000 6 h	PtoR-DC3000 / prf19-DC3000 6 h	D29E (pCPP45::avrPto I96A) / mock	D29E (pCPP45::avrPto 2xA) / mock	DC3000ΔhopQ1-1ΔavrPtoΔavrPtoB / DC3000ΔhopQ1-1ΔavrPtoΔavrPtoBΔfliC
Treatments	Syringe-infiltration with flagellin 28 amino acids from Pseudomonas syringae pv tomato DC3000 T1/Syringe-infiltration with 10 mM MgCl2	Syringe-infiltration with Pseudomonas syringae pv tomato DC3000 ΔAvrPtoΔAvrPtoB/Syringe-infiltration with 10 mM MgCl2	Vaccum-infiltration with Pseudomonas syringae pv tomato DC3000	Vaccum-infiltration with Pseudomonas syringae pv tomato DC3000	Vaccum-infiltration with Pseudomonas syringae pv tomato DC3000	Vaccum-infiltration with Pseudomonas syringae pv tomato DC3000	D29E (pCPP45::avrPto I96A)/Mock	D29E (pCPP45::avrPto 2xA)/Mock	Vaccum-infiltration with Pseudomonas syringae pv tomato DC3000ΔhopQ1-1 ΔavrPto ΔavrPtoB/Vaccum-infiltration with Pseudomonas syringae pv tomato DC3000ΔhopQ1-1 ΔavrPto ΔavrPtoB ΔfliC
Plant genotypes	Rio Grande prf3 (deletion in Prf)	Rio Grande prf3 (deletion in Prf)	Rio Grande-PtoR/Rio Grande-prf3	Rio Grande-PtoR/Rio Grande-prf19	Rio Grande-PtoR/Rio Grande-prf3	Rio Grande-PtoR/Rio Grande-prf19	Rio Grande-prf3	Rio Grande-prf3	Rio Grande-PtoR
Times post-treatment of samples collected	6h	6h	4h	4h	6h	6h	6h	6h	6h
Immunity induced	PTI	PTI	ETI	ETI	ETI	ETI	PTI	PTI	PTI
SSlNAC1	up-regulated (**)	up-regulated (**)	down-regulated (**)	down-regulated (*)	down-regulated (**)	down-regulated (**)	up-regulated (**)	up-regulated (**)	up-regulated (**)
SSlNAC2	NS	NS	NS	NS	NS	NS	NS	NS	NS
SSlNAC3	up-regulated (**)	up-regulated (*)	NS	NS	up-regulated (**)	up-regulated (**)	up-regulated (**)	up-regulated (**)	NS
SSlNAC4	up-regulated (**)	up-regulated (**)	up-regulated (**)	up-regulated (**)	up-regulated (**)	up-regulated (**)	up-regulated (**)	up-regulated (**)	NS
SSlNAC5	NS	NS	NS	NS	NS	NS	NS	NS	NS
SSlNAC7	up-regulated (*)	NS	NS	up-regulated (*)	up-regulated (**)	up-regulated (**)	up-regulated (**)	up-regulated (**)	NS
SSlNAC6	up-regulated (**)	up-regulated (**)	down-regulated (**)	down-regulated (**)	down-regulated (**)	down-regulated (**)	up-regulated (**)	up-regulated (**)	up-regulated (**)
SSlNAC8	up-regulated(**)	up-regulated (**)	up-regulated (**)	up-regulated (**)	up-regulated (**)	up-regulated (**)	up-regulated (**)	NS	up-regulated (*)
SSlNAC9	NS	NS	NS	NS	NS	NS	NS	NS	NS
SSlNAC10	up-regulated (**)	up-regulated (**)	down-regulated (**)	NS	NS	NS	up-regulated (**)	up-regulated (**)	up-regulated (**)
SSlNAC12	up-regulated (*)	up-regulated (*)	up-regulated (**)	up-regulated (**)	NS	NS	NS	NS	NS
SSlNAC11	NS	NS	up-regulated (**)	up-regulated (**)	up-regulated (**)	up-regulated (**)	NS	NS	NS
SSlNAC13	NS	NS	NS	NS	NS	NS	NS	NS	NS
SSlNAC14	NS	NS	up-regulated (**)	up-regulated (**)	up-regulated (**)	up-regulated (**)	NS	NS	NS
SSlNAC15	NS	NS	NS	NS	NS	NS	NS	NS	NS
SSlNAC16	NS	NS	NS	NS	NS	NS	NS	NS	NS
SSlNAC17	up-regulated (**)	up-regulated (*)	up-regulated (**)	up-regulated (**)	up-regulated (**)	up-regulated(**)	up-regulated (**)	up-regulated (**)	NS
SSlNAC18	NS	NS	NS	NS	NS	NS	NS	NS	NS
SSlNAC19	up-regulated (**)	up-regulated (**)	up-regulated (**)	up-regulated (**)	up-regulated (**)	up-regulated (**)	up-regulated (**)	up-regulated (**)	NS
SSlNAC20	NS	NS	up-regulated (**)	NS	up-regulated (**)	up-regulated (**)	NS	NS	NS
